# Supplementary material for: Close Homolog of L1 Deficiency Exacerbated Intestinal Epithelial Barrier Function in Mouse Model of Dextran Sulfate Sodium-Induced Colitis
Source: Front Physiol. 2020 Nov 6;11:584508. doi: 10.3389/fphys.2020.584508 (PMC7677258; doi:10.3389/fphys.2020.584508)
Supplement: Supplementary Figure 1 — The survival rate of mice after treatment with 2.5% DSS for 7 days. Mice were treated with 2.5% DSS for 7 days, the CHL1−/− mice were unable to tolerate and nearly half of the mice died on the 6th day (n = 5/group). [file Data_Sheet_1.zip]

Archive with 4 entries (3 files):
- figures/
- figures/Sfigure1.jpg
- figures/Sfigure2.jpg
- figures/Sfigure3.jpg
